# Supplementary material for: Total Synthesis of Eliglustat via Diastereoselective Amination of Chiral para-Methoxycinnamyl Benzyl Ether
Source: Molecules. 2022 Apr 18;27(8):2603. doi: 10.3390/molecules27082603 (PMC9029353; doi:10.3390/molecules27082603)
Supplement: Supplementary file 1 [file molecules-27-02603-s001.zip]

Archive with 1 entries (1 files):
- molecules-1669532-supplementary.pdf
